# Supplementary material for: Grain zinc concentrations differ among Brazilian wheat genotypes and respond to zinc and nitrogen supply
Source: PLoS One. 2018 Jul 10;13(7):e0199464. doi: 10.1371/journal.pone.0199464 (PMC6039006; doi:10.1371/journal.pone.0199464)
Supplement: S1 Table — (XLSX) [file pone.0199464.s001.xlsx]

## Sheet: Dataset
Wheat genotype	Zinc applied in soil	Grain Yield	Grain Zinc Concentration	Grain Zn Content		Wheat genotype	Zinc applied in soil	Grain Yield	Grain Zinc Concentration	Grain Zn Content	α - Value
--	mg/dm3	g/planta	ug/g DW	ug		--	mg/dm3	g/planta	ug/g DW	ug	--
IAS 59	5	4.08333	58.615	239.345		IAS 59	0	3.93767	18.61	73.28	16.6065
IAS 59	5	3.55433	56.03	199.149		IAS 59	0	3.30433	19.275	63.691	13.5458
IAS 59	5	3.567	55.96	199.609		IAS 59	0	3.594	14.235	51.1606	14.8449
IAS 59	5	3.90033	52.245	203.773		IAS 59	0	3.94867	18.995	75.0049	12.8768
BR 8	5	3.968	55.43	219.946		BR 8	0	3.56433	13.9	49.5442	17.0402
BR 8	5	4.179	53.24	222.49		BR 8	0	4.024	13.095	52.6943	16.9796
BR 8	5	3.52167	55.09	194.009		BR 8	0	3.585	15.62	55.9977	13.8011
BR 8	5	3.90333	47.825	186.677		BR 8	0	3.02833	14.295	43.29	14.3387
BRS Guamirim	5	4.022	41.63	167.436		BRS Guamirim	0	3.27833	12.685	41.5857	12.585
BRS Guamirim	5	4.05533	57.36	232.614		BRS Guamirim	0	3.57567	13.37	47.8067	18.4807
BRS Guamirim	5	4.60533	50.985	234.803		BRS Guamirim	0	3.6	14.945	53.802	18.1001
BRS Guamirim	5	4.01467	52.81	212.015		BRS Guamirim	0	3.663	12.1	44.3223	16.7692
Fundacep 50	5	3.68767	62.275	229.649		Fundacep 50	0	3.963	13.5767	53.8043	17.5845
Fundacep 50	5	3.80433	48.69	185.233		Fundacep 50	0	3.40933	15.495	52.8276	13.2405
Fundacep 50	5	3.91389	54.0567	211.572		Fundacep 50	0	4.677	12.805	59.889	15.1683
Fundacep 50	5	4.24967	51.205	217.604		Fundacep 50	0	3.80267	14.83	56.3935	16.1211
IPR 111	5	3.74767	53.275	199.657		IPR 111	0	3.91833	14.235	55.7775	14.3879
IPR 111	5	4.059	57.53	233.514		IPR 111	0	3.94044	15.5783	61.3856	17.2129
IPR 111	5	4.438	51.305	227.692		IPR 111	0	4.08967	15.48	63.308	16.4384
IPR 111	5	4.08156	54.0367	220.554		IPR 111	0	3.81333	17.02	64.9029	15.5651
Embrapa 24	5	3.52633	47.575	167.765		Embrapa 24	0	3.91	15.94	62.3254	10.544
Embrapa 24	5	3.48244	50.6417	176.357		Embrapa 24	0	4.12	15.155	62.4386	11.3918
Embrapa 24	5	3.674	56.435	207.342		Embrapa 24	0	3.55033	20.4	72.4268	13.4915
Embrapa 24	5	3.247	47.915	155.58		Embrapa 24	0	3.21267	24.11	77.4574	7.81226
IPR 118	5	3.85033	48.27	185.856		IPR 118	0	3.57967	15.62	55.9144	12.9941
IPR 118	5	4.43867	58.28	258.685		IPR 118	0	4.37833	12.93	56.6118	20.2074
IPR 118	5	3.617	48.585	175.732		IPR 118	0	4.05567	16.145	65.4787	11.0253
IPR 118	5	3.50867	48.145	168.925		IPR 118	0	4.17167	16.06	66.997	10.1928
BRS 208	5	3.82133	50.435	192.729		BRS 208	0	3.44667	12.335	42.5146	15.0214
BRS 208	5	4.2	56.595	237.699		BRS 208	0	9.14467	13.245	121.121	11.6578
BRS 208	5	3.624	49.53	179.497		BRS 208	0	3.98133	15.715	62.5667	11.693
BRS 208	5	4.111	45.89	188.654		BRS 208	0	3.31667	10.685	35.4386	15.3215
CD 150	5	3.44133	51.225	176.282		CD 150	0	3.47267	15.86	55.0765	12.1206
CD 150	5	4.36367	44.615	194.685		CD 150	0	3.71833	16.465	61.2224	13.3463
CD 150	5	3.94167	47.075	185.554		CD 150	0	3.987	18.275	72.8624	11.2692
CD 150	5	3.84767	44.865	172.626		CD 150	0	3.88633	18.65	72.4801	10.0145
CD 154	5	4.28433	47.965	205.498		CD 154	0	4.196	15.34	64.3666	14.1131
CD 154	5	4.20167	54.485	228.928		CD 154	0	3.388	18.815	63.7452	16.5183
CD 154	5	3.67533	46.56	171.124		CD 154	0	4.50167	11.19	50.3736	12.075
CD 154	5	4.18967	51.545	215.956		CD 154	0	3.553	17.035	60.5254	15.5431
OR 1	5	3.854	41.5	159.941		OR 1	0	4.28733	11.98	51.3623	10.8579
OR 1	5	3.62267	44.2425	160.276		OR 1	0	3.251	11.465	37.2727	12.3003
OR 1	5	3.685	41.53	153.038		OR 1	0	4.924	13.385	65.9077	8.71303
OR 1	5	4.25433	46.955	199.762		OR 1	0	4.15411	12.61	52.3833	14.7379
OCEPAR 16	5	4.68533	40.765	190.998		OCEPAR 16	0	4.10033	13.535	55.498	13.55
OCEPAR 16	5	4.52133	46.015	208.049		OCEPAR 16	0	4.836	15.205	73.5314	13.4518
OCEPAR 16	5	3.79767	38.965	147.976		OCEPAR 16	0	3.68133	10.985	40.4394	10.7537
OCEPAR 16	5	4.06967	35.94	146.264		OCEPAR 16	0	4.20589	13.2417	55.693	9.05708
JUP 73	5	4.03922	47.3067	191.082		JUP 73	0	3.98233	12.11	48.2261	14.2856
JUP 73	5	4.192	46.47	194.802		JUP 73	0	4.004	13.82	55.3353	13.9467
JUP 73	5	3.33467	47.55	158.563		JUP 73	0	4.272	12.875	55.002	10.3561
JUP 73	5	4.591	47.9	219.909		JUP 73	0	4.113	15.405	63.3608	15.6548
IAPAR 53	5	3.81967	49.94	190.754		IAPAR 53	0	2.85933	18.57	53.0978	13.7656
IAPAR 53	5	3.42133	55.66	190.431		IAPAR 53	0	3.61533	15.24	55.0977	13.5334
IAPAR 53	5	4.146	51.585	213.871		IAPAR 53	0	3.544	14.325	50.7678	16.3104
IAPAR 53	5	3.977	52.065	207.063		IAPAR 53	0	3.82833	17.21	65.8856	14.1177
BRS 194	5	3.143	52.92	166.328		BRS 194	0	3.69433	18.8	69.4535	9.68741
BRS 194	5	3.70867	50.07	185.693		BRS 194	0	3.463	15.4	53.3302	13.2363
BRS 194	5	4.04167	47.945	193.778		BRS 194	0	3.731	14.405	53.7451	14.0033
BRS 194	5	4.21533	49.85	210.134		BRS 194	0	3.082	16.14	49.7435	16.0391
BRS 49	5	4.016	39.85	160.038		BRS 49	0	3.88967	12.54	48.7764	11.1261
BRS 49	5	3.66333	55.795	204.396		BRS 49	0	4.35267	14.845	64.6153	13.978
BRS 49	5	4.36433	39.04	170.384		BRS 49	0	3.999	12.12	48.4679	12.1916
BRS 49	5	4.22967	46.82	198.033		BRS 49	0	4.17833	13.64	56.9925	14.1041
CD 107	5	4.113	40.29	165.713		CD 107	0	3.81433	15.525	59.2175	10.6495
CD 107	5	4.147	42.705	177.098		CD 107	0	3.334	16.815	56.0612	12.1036
CD 107	5	4.40833	34.95	154.071		CD 107	0	3.94933	14.555	57.4825	9.65887
CD 107	5	4.37933	42.16	184.633		CD 107	0	3.61533	15.275	55.2242	12.9408
BRS 210	5	4.03267	49.72	200.504		BRS 210	0	4.00433	15.935	63.8091	13.6695
BRS 210	5	3.79333	57.07	216.486		BRS 210	0	3.98033	14.77	58.7895	15.7696
BRS 210	5	4.60867	48.36	222.875		BRS 210	0	3.90644	13.6683	53.3946	16.9481
BRS 210	5	4.62467	46.275	214.006		BRS 210	0	3.73467	14.3	53.4057	16.0601
BRS 254	5	3.34933	44.485	148.995		BRS 254	0	3.543	15.325	54.2965	9.46986
BRS 254	5	4.671	55.63	259.848		BRS 254	0	3.535	12.985	45.902	21.3946
BRS 254	5	4.22567	50.52	213.481		BRS 254	0	4.02467	15.19	61.1347	15.2346
BRS 254	5	4.14567	54.66	226.602		BRS 254	0	3.52867	15.29	53.9533	17.2649
Cotiporã	5	3.55933	55.67	198.148		Cotiporã	0	3.42767	10.99	37.6701	16.0478
Cotiporã	5	3.88167	55.63	215.937		Cotiporã	0	3.92	15.4033	60.3811	15.5556
Cotiporã	5	4.12933	42.855	176.963		Cotiporã	0	4.557	14.495	66.0537	11.0909
Cotiporã	5	4.04267	44.05	178.079		Cotiporã	0	3.77533	14.725	55.5918	12.2488
Quartzo	5	4.05933	50.6	205.402		Quartzo	0	3.92767	10.99	43.1651	16.2237
Quartzo	5	3.16667	42.23	133.728		Quartzo	0	3.12	12.4033	38.6984	9.50299
Quartzo	5	4.19333	40.355	169.222		Quartzo	0	4.857	13.495	65.5452	10.3677
Quartzo	5	4.84267	45.15	218.646		Quartzo	0	4.02753	13.725	55.2779	16.3369
BRS Parrudo	5	3.862	59.67	230.446		BRS Parrudo	0	3.42767	18.99	65.0914	16.5354
BRS Parrudo	5	3.95	55.63	219.738		BRS Parrudo	0	3.92	18.4033	72.1411	14.7597
BRS Parrudo	5	3.82933	58.855	225.375		BRS Parrudo	0	4.057	17.495	70.9772	15.4398
BRS Parrudo	5	3.91	60.05	234.796		BRS Parrudo	0	3.77533	18.725	70.6931	16.4102
