# Supplementary material for: Grain zinc concentrations differ among Brazilian wheat genotypes and respond to zinc and nitrogen supply
Source: PLoS One. 2018 Jul 10;13(7):e0199464. doi: 10.1371/journal.pone.0199464 (PMC6039006; doi:10.1371/journal.pone.0199464)
Supplement: S2 Table — (XLSX) [file pone.0199464.s002.xlsx]

## Sheet: Dataset
Legend							Dry weight (DW)						Root		Straw		Grain		Plant
	Zinc (uM)	Nitrogen (mM)		Wheat genotype	Zinc	Nitrogen	Root DW	Straw DW	ratio Straw/Root	Grain Yield	Total DW	HI Grain	[Zn]	Zn Content	[Zn]	Zn Content	[Zn]	Zn Content	Total [Zn]	Total Zn Content	HIZn Content
Low	0.15	0.4					g/plant	g/plant	--	g/plant	g/plant	%	ug/g DW	ug	ug/g DW	ug	ug/g DW	ug	ug/g DW	ug	%
High	2.25	4		QUARTZO	Low	Low	1.13	5.16	4.56637	4.04	10.33	39.1094	34.9585	39.5031	26.585	137.178	33.7022	136.157	30.2845	312.838	43.5231
Means				QUARTZO	Low	Low	1.18	6.11	5.17797	4.388	11.678	37.5749	30.8317	36.3815	34.1812	208.847	37.4046	164.131	35.054	409.36	40.0947
HI	Harvest Index			QUARTZO	Low	Low	1.11	5.25	4.72973	4.51	10.87	41.4903	29.1537	32.3606	35.3503	185.589	37.5395	169.303	35.6258	387.253	43.7191
[Nutrient]	Nutrient concentration			QUARTZO	Low	Low	1.11	4.66	4.1982	4.276	10.046	42.5642	31.6479	35.1292	29.0836	135.529	27.185	116.243	28.5588	286.902	40.5167
				QUARTZO	Low	Low	1.21	4.39	3.6281	4.33	9.93	43.6052	32.7142	39.5842	25.6296	112.514	27.5987	119.502	27.3515	271.6	43.9993
				QUARTZO	Low	Low	1.2	5.34	4.45	4.875	11.415	42.707	33.8657	40.6389	39.7119	212.061	37.2939	181.808	38.0647	434.508	41.8422
				QUARTZO	Low	Low	1.18	4.73	4.00847	4.525	10.435	43.3637	30.8658	36.4217	34.3821	162.627	26.6225	120.467	30.6196	319.516	37.7029
				QUARTZO	Low	Low	1.13	4.72	4.17699	4.48	10.33	43.3688	29.9769	33.8739	27.9154	131.761	20.2787	90.8487	24.829	256.483	35.4209
				QUARTZO	Low	High	1.21	5.83	4.81818	4.869	11.909	40.885	29.6313	35.8539	45.9429	267.847	65.5969	319.391	52.3211	623.092	51.2591
				QUARTZO	Low	High	1.1	5.64	5.12727	5.525	12.265	45.0469	37.5386	41.2925	36.1748	204.026	40.2755	222.522	38.1443	467.84	47.5637
				QUARTZO	Low	High	1.12	5.42	4.83929	4.976	11.516	43.2094	31.4858	35.2641	40.6248	220.187	46.2195	229.988	42.1534	485.439	47.3774
				QUARTZO	Low	High	1.14	5.83	5.11404	4.983	11.953	41.6883	42.97	48.9858	43.0799	251.156	47.7179	237.778	45.0029	537.919	44.2033
				QUARTZO	Low	High	1.11	5.24	4.72072	4.95	11.3	43.8053	40.8964	45.395	41.8227	219.151	42.9809	212.755	42.2391	477.302	44.5746
				QUARTZO	Low	High	1.17	4.62	3.94872	5.594	11.384	49.1391	38.5986	45.1603	42.0511	194.276	29.0966	162.766	35.3305	402.203	40.4688
				QUARTZO	Low	High	1.15	5.03	4.37391	4.963	11.143	44.5392	40.074	46.085	40.9171	205.813	37.8513	187.856	39.4646	439.754	42.7184
				QUARTZO	Low	High	1.06	6.47	6.10377	5.271	12.801	41.1765	38.4307	40.7365	44.2431	286.253	34.8173	183.522	39.8806	510.512	35.9487
				QUARTZO	High	Low	1.28	4.74	3.70312	4.709	10.729	43.8904	44.9923	57.5901	41.005	194.364	55.9381	263.413	48.0349	515.367	51.1117
				QUARTZO	High	Low	1.27	4.84	3.81102	5.246	11.356	46.1958	48.8936	62.0949	40.6701	196.844	46.0019	241.326	44.0529	500.264	48.2397
				QUARTZO	High	Low	1.21	5.83	4.81818	4.467	11.507	38.8198	50.9489	61.6482	43.7804	255.24	36.5103	163.092	41.712	479.98	33.9789
				QUARTZO	High	Low	1.26	5.55	4.40476	4.47	11.28	39.6277	44.0349	55.484	44.7828	248.544	44.7667	200.107	44.6929	504.136	39.6931
				QUARTZO	High	Low	1.26	4.89	3.88095	4.387	10.537	41.6342	44.3378	55.8657	45.2414	221.231	42.6966	187.31	44.0739	464.406	40.3332
				QUARTZO	High	Low	1.28	5.18	4.04687	4.458	10.918	40.8317	49.26	63.0528	49.3611	255.69	36.203	161.393	43.9766	480.136	33.614
				QUARTZO	High	Low	1.23	5.26	4.27642	4.508	10.998	40.9893	44.9898	55.3374	42.5346	223.732	38.5068	173.589	41.1582	452.658	38.3487
				QUARTZO	High	Low	1.19	5.3	4.45378	4.516	11.006	41.0322	41.6718	49.5895	41.6425	220.705	54.5783	246.476	46.9535	516.771	47.6954
				QUARTZO	High	High	1.19	5.52	4.63866	5.393	12.103	44.5592	39.4536	46.9498	50.341	277.882	49.5985	267.485	48.9397	592.317	45.1591
				QUARTZO	High	High	1.22	5.42	4.44262	5.476	12.116	45.1964	43.2766	52.7974	50.0489	271.265	63.3821	347.08	55.3931	671.142	51.7148
				QUARTZO	High	High	1.18	4.92	4.16949	5.574	11.674	47.7471	49.5167	58.4297	53.5284	263.36	47.3828	264.111	50.1886	585.901	45.0778
				QUARTZO	High	High	1.11	5.69	5.12613	5.577	12.377	45.0594	47.0457	52.2207	43.9254	249.936	63.1366	352.113	52.8617	654.269	53.8178
				QUARTZO	High	High	1.08	5.85	5.41667	5.739	12.669	45.2996	37.3144	40.2995	56.7284	331.861	45.949	263.701	50.1904	635.862	41.4715
				QUARTZO	High	High	1.07	6.4	5.98131	4.844	12.314	39.3373	46.0096	49.2303	55.835	357.344	72.7363	352.334	61.6298	758.909	46.4264
				QUARTZO	High	High	1.08	5.32	4.92593	4.813	11.213	42.9234	45.7631	49.4242	46.712	248.508	64.952	312.614	54.4498	610.546	51.2024
				QUARTZO	High	High	1.08	5.5	5.09259	5.112	11.692	43.7222	35.9491	38.825	42.5558	234.057	63.3494	323.842	51.037	596.724	54.27
				BRS Parrudo	Low	Low	1.63	5.79	3.55215	3.637	11.057	32.8932	16.186	26.3833	39.9158	231.113	60.1644	218.818	43.078	476.314	45.9398
				BRS Parrudo	Low	Low	1.61	5.05	3.13665	3.766	10.426	36.1212	23.2384	37.4139	32.6042	164.651	62.8473	236.683	42.0821	438.748	53.9451
				BRS Parrudo	Low	Low	1.63	5.35	3.28221	3.539	10.519	33.6439	16.7916	27.3702	33.0277	176.698	45.155	159.803	34.5919	363.872	43.9175
				BRS Parrudo	Low	Low	1.58	5.28	3.34177	3.441	10.301	33.4045	19.7109	31.1432	35.1522	185.604	66.8548	230.047	43.3739	446.794	51.4885
				BRS Parrudo	Low	Low	1.61	5.44	3.37888	3.28	10.33	31.7522	20.656	33.2561	38.9812	212.058	62.1572	203.876	43.484	449.19	45.3874
				BRS Parrudo	Low	Low	1.58	5.71	3.61392	3.773	11.063	34.1047	17.8097	28.1393	29.2893	167.242	67.1968	253.533	40.578	448.915	56.477
				BRS Parrudo	Low	Low	1.56	5.75	3.6859	4.049	11.359	35.6457	10.1783	15.8781	32.4802	186.761	67.9822	275.26	42.0723	477.899	57.5979
				BRS Parrudo	Low	Low	1.54	5.7	3.7013	3.561	10.801	32.9692	17.2154	26.5117	44.0227	250.929	62.2959	221.836	46.2251	499.277	44.4314
				BRS Parrudo	Low	High	1.48	6.05	4.08784	4.282	11.812	36.2513	18.8387	27.8812	51.6606	312.546	94.3862	404.162	63.0367	744.589	54.2798
				BRS Parrudo	Low	High	1.56	6.39	4.09615	4.432	12.382	35.7939	23.217	36.2186	51.6196	329.849	75.6776	335.403	56.6524	701.47	47.8143
				BRS Parrudo	Low	High	1.55	6.31	4.07097	4.902	12.762	38.4109	15.6879	24.3162	50.1059	316.168	91.2405	447.261	61.7259	787.746	56.7774
				BRS Parrudo	Low	High	1.52	6.35	4.17763	5.009	12.879	38.8928	24.1556	36.7166	45.8501	291.148	93.6937	469.312	61.8974	797.177	58.8718
				BRS Parrudo	Low	High	1.55	6.31	4.07097	4.697	12.557	37.4054	28.2732	43.8235	48.3574	305.135	88.1713	414.141	60.7709	763.1	54.2709
				BRS Parrudo	Low	High	1.48	6.36	4.2973	4.8	12.64	37.9747	16.4495	24.3452	50.5674	321.608	85.4062	409.95	59.8025	755.903	54.2331
				BRS Parrudo	Low	High	1.55	6.53	4.2129	4.613	12.693	36.3429	21.9769	34.0641	51.0971	333.664	83.7019	386.117	59.3906	753.845	51.2197
				BRS Parrudo	Low	High	1.55	6.01	3.87742	4.635	12.195	38.0074	23.1406	35.8679	45.868	275.667	71.3807	330.85	52.676	642.384	51.5034
				BRS Parrudo	High	Low	1.73	5.87	3.39306	3.65	11.25	32.4444	25.986	44.9559	49.2995	289.388	84.1182	307.031	57.0112	641.376	47.8708
				BRS Parrudo	High	Low	1.71	5.25	3.07018	3.667	10.627	34.5064	28.5185	48.7666	49.4265	259.489	81.737	299.73	57.2114	607.985	49.2988
				BRS Parrudo	High	Low	1.71	6.25	3.65497	3.509	11.469	30.5955	24.6172	42.0955	44.9921	281.201	80.5214	282.55	52.8246	605.846	46.6372
				BRS Parrudo	High	Low	1.66	5.61	3.37952	3.73	11	33.9091	24.6922	40.989	48.1835	270.309	79.2327	295.538	55.1669	606.836	48.7014
				BRS Parrudo	High	Low	1.65	5.2	3.15152	3.842	10.692	35.9334	24.6931	40.7435	52.7686	274.397	80.057	307.579	58.2416	622.72	49.3929
				BRS Parrudo	High	Low	1.65	5.58	3.38182	3.606	10.836	33.278	27.1358	44.7741	52.7878	294.556	87.3349	314.929	60.3783	654.259	48.1353
				BRS Parrudo	High	Low	1.7	5.53	3.25294	4.237	11.467	36.9495	28.7119	48.8102	50.4327	278.893	90.9312	385.275	62.1766	712.979	54.0374
				BRS Parrudo	High	Low	1.66	6.18	3.72289	3.766	11.606	32.4487	24.7282	41.0489	52.5166	324.553	82.8697	312.087	58.3913	677.689	46.0517
				BRS Parrudo	High	High	1.59	6.67	4.19497	5.297	13.557	39.0721	38.0374	60.4795	58.3279	389.047	105.633	559.54	74.4314	1009.07	55.4512
				BRS Parrudo	High	High	1.53	5.75	3.75817	5.158	12.438	41.4697	24.2299	37.0717	59.2805	340.863	103.099	531.784	73.1403	909.719	58.4559
				BRS Parrudo	High	High	1.62	6.26	3.8642	5.331	13.211	40.3527	20.9344	33.9137	57.8257	361.989	94.2751	502.58	68.0102	898.483	55.9365
				BRS Parrudo	High	High	1.59	6.6	4.15094	4.948	13.138	37.6617	27.5035	43.7306	52.5752	346.997	84.7718	419.451	61.6668	810.178	51.7727
				BRS Parrudo	High	High	1.58	7.22	4.56962	4.54	13.34	34.033	27.2399	43.0391	56.0732	404.848	113.147	513.688	72.0821	961.575	53.4215
				BRS Parrudo	High	High	1.55	6.13	3.95484	4.202	11.882	35.3644	22.755	35.2702	57.4771	352.334	93.0457	390.978	65.5262	778.583	50.2166
				BRS Parrudo	High	High	1.57	6.42	4.08917	5.302	13.292	39.8887	20.0095	31.4149	61.0406	391.88	80.5647	427.154	63.982	850.449	50.2269
				BRS Parrudo	High	High	1.56	6.26	4.01282	4.553	12.373	36.7979	19.7782	30.854	61.3743	384.203	99.7303	454.072	70.244	869.129	52.2445
